# Supplementary material for: Functional Diversification of Motor Neuron-specific Isl1 Enhancers during Evolution
Source: PLoS Genet. 2015 Oct 8;11(10):e1005560. doi: 10.1371/journal.pgen.1005560 (PMC4598079; doi:10.1371/journal.pgen.1005560)
Supplement: S1 Table — (XLSX) [file pgen.1005560.s010.xlsx]

## Sheet: Sheet1
<PCR primers for cloning into pCS2 miniCMV GFP/Luciferase or tk-luciferase vector>
cis-Regulatory element	Coordinates (NCBI)	Forward primer	Reverse Primer
mouse E1	GRCm38 13:116087428-116088065	ctcGTCGACCATTGAGACACAGTTGCTCCT	tacGGATCCCAAATTGGCAGATAGCATTTG
mouse E2	GRCm38 13:115948158-115948744	ctcGTCGACTCAAACAGAGAAATCTCTCGA	tacGGATCCCAAGGGTGTCTTCATCACTTC
chick E1	Galgal4 Z:15087689-15088688	ataGTCGACTCTGAAATGGATGTGTTCTGGGTC	ataGGATCCATAGAGTTCATTTGGGTGAAGAGG
chick E2	Galgal4 Z:15145051-15146051	ataGTCGACCACAGTATGTTTCACTGTCAC	ataGGATCCAAAAAAAAAGATAGGAAAAGCCATACAGACT
zebrafish E1	Zv9 5:42339671-42340551	ataGTCGACTGAGTGGACCTGGCCACA	ataGGATCCGTCTTGGAATGAAACAGACC
zebrafish E2	Zv9 5:42300800-42301438	ataGTCGACTGCAGCTTTAGACATTTAAAATTG	ataGGATCCAATTCCAGCACCATAATTCACCAC
lampreyE1	Pmarius_7.0 GL476958:504228-504522	ataGTCGACCATCCTTTCAGTAGTCATATT	ataGGATCCGAATGAAAGTGACATTACATA
fugu E2	FUGU5 HE595502:4763-5160	ataGTCGACTGGGAGGTTAAGGCAATTCG	ataGGATCCTGATGAATGGTCCAGAAACC
mouse E1 (1-319 bp)		ataGTCGACCATTGAGACACAGTTGCTCCT	ataGGATCCTTTGGTCAGGCCTTTTCAG
mouse E1 (320-638 bp)		ataGTCGACGTCAATCATACTAAAAGCC	tacGGATCCCAAATTGGCAGATAGCATTTG
mouse E1 (320-479 bp)		ataGTCGACGTCAATCATACTAAAAGCC	ataGGATCCATGCTAAAATTTTCTTTG C
mouse E1 (480-638 bp)		ataGTCGACATTCGTTTGATTAGTGCTA	tacGGATCCCAAATTGGCAGATAGCATTTG
mutE1-1		CACTGGTGCT TAATTTGCGCGACCGCGATAAAATGCAAATTAGG	CCTAATTTGCATTTTATCGCGGTCGCGCAAATTAAGCACCAGTG
mutE1-2		TTTGATTTACCAATATAGCGCGCGCGTTAGGTTATTAAGTGG	CCACTTAATAACCTAACGCGCGCGCTATATTGGTAAATCAAA
mutE1-3 (Isl1-Lhx3 bindig site mutation)		CTGGCTGTGCAAAGAAGCGCTTAGCGCGCTCGTTTGATTAGAG	CTAATCAAACGAGCGCGCTAAGCGCTTCTTTGCACAGCCAG
mutE1-4 (Phox2 bindig site mutation)		CCAATATAAAATGCAACGCGGGTTCGCGAGTGGAGTGGCAGAC	GTCTGCCACTCCACTCGCGAACCCGCGTTGCATTTTATATTGG
mutE1-5 (E box mutation)		CAAAAGAAAATGGACACACTCCGACGATAAATCTATCATACGG	CCGTATGATAGATTTATCGTCGGAGTGTGTCCATTTTCTTTTG
mutE1-6 (Chx10 binding site mutation-1)		GGAGGAGGCAGGCACTTTTCCGGAGCTGAGTGAATGCAGTTTGC	GCAAACTGCATTCACTCAGCTCCGGAAAAGTGCCTGCCTCCTCC
mutE1-7 (Chx10 binding site mutation-2)		AAAAATTTAATTAGGTTGGCTCCGGACTTGACAAATTGCTCTAC	GTAGAGCAATTTGTCAAGTCCGGAGCCAACCTAATTAAATTTTT
mutE1-6/7 (Chx10 binding site mutation-1+2)
mutE2-1 (OC binding site mutation-1)		ACTCTCACTAAGTTATTTCGCGCGCCGCACTTGTTTTAAGTAAAAGC	GCTTTTACTTAAAACAAGTGCGGCGCGCGAAATAACTTAGTGAGAGT
mutE2-2 (OC binding site mutation-2)		AGAAGTTAAATGTACCTCGCGCGCCGCTGCTAATGCAGGAGCTGT	ACAGCTCCTGCATTAGCAGCGGCGCGCGAGGTACATTTAACTTCT
mutE2-3 (OC binding site mutation-1+2)
<PCR primers for cloning into pCAGGS1 >
Gene	Forward primer	Reverse primer
mouse Isl1	ataCTCGAGATGGGAGACATGGGCGATC	ataAGATCTTCATGCCTCAATAGGACTGG
mouse Isl2	cgcGAATTCATGGTGGATATTATTTTTCAT	ataGCGGCCGCTCACGTCTCCACCGGACT
mouse Phox2a	ataGAATTCATGGACTACTCCTACCTC	ataCTCGAGCTAGAAGAGGTTTGTCTT
mouse Phox2b	ataGAATCCATGTATAAAATGGAATATTCTTACC	ataCTCGAGTCAGAACATACTGCTCTTCACTAAG
mouse Lhx3	cgcGAATTCATGGAAGCTCGCGGGGAG	ataCTCGAGTCAGAACTGAGCATGGTCTA
mouse ∆L Lhx3	ataGAATTCATGGAAACAGCCAAGCAG	ataCTCGAGTCAGAACTGAGCATGGTC
mouse Lhx4	cgcGAATTCATGATGCAGAGCGCGGCT	ataGCGGCCGCCTAAAAAGGAGGATGGTCCA
mouse Sox1	ataGAATTCATGTACAGCATGATGATGGA	ataCTCGAGCTAGATGTGCGTCAGGGGCA
mouse Chx10	ataGAATTCATGACGGGGAAAGCGGGGGAA	ataCTCGAGCTAAGCCATGTCCTCCAGCTGC
mouse LMO4	ataCTCGAGATGGTGAATCCGGGCAGCAG	ataGCGGCCGCTCAGCAGACCTTTTGGTCTGG
mouse NLI	ataGAATTCATGTCAGTGGGCTGTGCCT	ataCTCGAGTCACTGGGAAGCCTGTGAC
mouse NLI1-300	ataGAATTCATGTCAGTGGGCTGTGCCT	ataGCGGCCGCTCACTTCCGTTTCCTCCGT
mouse Ngn2	ataTCTAGAATGTTCGTCAAATCTGAGACT	ataGAATTCCTAGATACAGTCCCTGGCGA
mouse E47	ataTCTAGAATGATGAACCAGTCTCAGAGA	ataGAATTCTCACAGGTGCCCGGCTGGGTT
mouse OC-1	ataGAATTCATGAACGCACAGCTGACCATG	ataCTCGAGTCATGCTTTGGTACAAGTGCTC
mouse Olig2	ataGAATTCATGGACTCGGACGCCAGC	ataCTCGAGTCACTTGGCGTCGGAGGT
zebrafish Isl1	ataGAATTCATGGGAGACATGGGGGATCCA	ataCTCGAGCTAGGCCTCTATAGGACTCGC
zebrafish Isl2	ataGAATTCATGGTGGATATTCTACCGCAT	ataCTCGAGTCACGTCTCCACGGGACTG
zebrafish Lhx4	ataGAATTCATGAAAATGATGCAAAGTGCG	ataCTCGAGTCAGAACTGAGAGTGGTCCA
chick Isl1	ataTCTAGAATGGGAGACATGGGAGACCCA	ataCTCGAGTCATGCCTCAATAGGACTGGC
chick Lhx3	ataGAATTCATGCTGCTGGAGAGGGTCCG	ataCTCGAGTCAAAACTGAGCGTGATCGAC
chick OC-1	ataGAATTCATGGAGCTGGCGATGGAG	ataCTCGAGTCATGCTTTGGAGAAAGTG
mouse Hoxc9	ataGAATTCATGTCGGCGACGGGGCC	ataGTCGACTTAGGATTGTTCCTTGTCGGT
<PCR primers for ChIP-PCR>
cis-Regulatory element	Forward primer	Reverse Primer
mouse E1 200-400 bp	AGGCACTTTTAATTAGCTG	CTGCCACTCCACTTAATA
